# Supplementary material for: Melatonin in preservation solutions prevents ischemic injury in rat kidneys
Source: PLoS One. 2022 Aug 31;17(8):e0273921. doi: 10.1371/journal.pone.0273921 (PMC9432748; doi:10.1371/journal.pone.0273921)
Supplement: S1 Data — (XLSX) [file pone.0273921.s001.xlsx]

## Sheet: LDH
Grups	LDH (IU/g. wet tissu)
UW-2H	ND
UW-2H	ND
UW-2H	ND
UW-2H	ND
UW-2H	ND
UW-2H	ND
UW-2H	ND
UW-2H	ND
UW-2H	ND
UW-2H	ND
UW+MEL-2H	ND
UW+MEL-2H	ND
UW+MEL-2H	ND
UW+MEL-2H	ND
UW+MEL-2H	ND
UW+MEL-2H	ND
UW+MEL-2H	ND
UW+MEL-2H	ND
UW+MEL-2H	ND
UW+MEL-2H	ND
UW+GLU-2H	ND
UW+GLU-2H	ND
UW+GLU-2H	ND
UW+GLU-2H	ND
UW+GLU-2H	ND
UW+GLU-2H	ND
UW+GLU-2H	ND
UW+GLU-2H	ND
UW+GLU-2H	ND
UW+GLU-2H	ND
MOD.UW-2H	ND
MOD.UW-2H	ND
MOD.UW-2H	ND
MOD.UW-2H	ND
MOD.UW-2H	ND
MOD.UW-2H	ND
MOD.UW-2H	ND
MOD.UW-2H	ND
MOD.UW-2H	ND
MOD.UW-2H	NA
MOD.UW+MEL-2H	ND
MOD.UW+MEL-2H	ND
MOD.UW+MEL-2H	ND
MOD.UW+MEL-2H	ND
MOD.UW+MEL-2H	ND
MOD.UW+MEL-2H	ND
MOD.UW+MEL-2H	ND
MOD.UW+MEL-2H	ND
MOD.UW+MEL-2H	ND
MOD.UW+MEL-2H	ND
MOD.UW+MEL-2H	ND
MOD.UW+GLU-2H	ND
MOD.UW+GLU-2H	ND
MOD.UW+GLU-2H	ND
MOD.UW+GLU-2H	ND
MOD.UW+GLU-2H	ND
MOD.UW+GLU-2H	ND
MOD.UW+GLU-2H	ND
MOD.UW+GLU-2H	ND
MOD.UW+GLU-2H	ND
MOD.UW+GLU-2H	ND
UW-10H	NA
UW-10H	0.271429
UW-10H	0.598425
UW-10H	0.208955
UW-10H	0.272727
UW-10H	0.783333
UW-10H	0.217687
UW-10H	0.3125
UW-10H	ND
UW-10H	ND
UW+MEL-10H	ND
UW+MEL-10H	ND
UW+MEL-10H	0.310078
UW+MEL-10H	0.313043
UW+MEL-10H	0.382609
UW+MEL-10H	ND
UW+MEL-10H	0.373984
UW+MEL-10H	ND
UW+MEL-10H	ND
UW+MEL-10H	0.288
UW+GLU-10H	0.177215
UW+GLU-10H	0.245902
UW+GLU-10H	ND
UW+GLU-10H	0.258065
UW+GLU-10H	0.243902
UW+GLU-10H	Outlier
UW+GLU-10H	0.271429
UW+GLU-10H	ND
UW+GLU-10H	ND
UW+GLU-10H	0.331126
MOD.UW-10H	ND
MOD.UW-10H	0.539683
MOD.UW-10H	ND
MOD.UW-10H	ND
MOD.UW-10H	0.335766
MOD.UW-10H	ND
MOD.UW-10H	0.231405
MOD.UW-10H	0.217391
MOD.UW-10H	ND
MOD.UW-10H	0.342857
MOD.UW+MEL-10H	ND
MOD.UW+MEL-10H	ND
MOD.UW+MEL-10H	ND
MOD.UW+MEL-10H	ND
MOD.UW+MEL-10H	ND
MOD.UW+MEL-10H	ND
MOD.UW+MEL-10H	ND
MOD.UW+MEL-10H	ND
MOD.UW+MEL-10H	ND
MOD.UW+MEL-10H	ND
MOD.UW+GLU-10H	ND
MOD.UW+GLU-10H	ND
MOD.UW+GLU-10H	ND
MOD.UW+GLU-10H	ND
MOD.UW+GLU-10H	ND
MOD.UW+GLU-10H	ND
MOD.UW+GLU-10H	ND
MOD.UW+GLU-10H	ND
MOD.UW+GLU-10H	ND
MOD.UW+GLU-10H	ND
UW-24H	0.591549
UW-24H	0.509091
UW-24H	0.867647
UW-24H	0.594595
UW-24H	0.533333
UW-24H	0.378788
UW-24H	0.544
UW-24H	0.301587
UW-24H	0.232877
UW-24H	0.27027
UW+MEL-24H	1.14035
UW+MEL-24H	0.375
UW+MEL-24H	ND
UW+MEL-24H	0.761194
UW+MEL-24H	0.560606
UW+MEL-24H	0.409836
UW+MEL-24H	0.23622
UW+MEL-24H	0.241379
UW+MEL-24H	0.230769
UW+MEL-24H	ND
UW+GLU-24H	0.975
UW+GLU-24H	0.470588
UW+GLU-24H	0.587413
UW+GLU-24H	NA
UW+GLU-24H	0.345455
UW+GLU-24H	0.519685
UW+GLU-24H	0.291262
UW+GLU-24H	0.297521
UW+GLU-24H	0.300752
UW+GLU-24H	ND
MOD.UW-24H	0.262295
MOD.UW-24H	0.531469
MOD.UW-24H	0.842975
MOD.UW-24H	0.355556
MOD.UW-24H	0.541353
MOD.UW-24H	ND
MOD.UW-24H	0.306452
MOD.UW-24H	0.288
MOD.UW-24H	ND
MOD.UW-24H	0.444444
MOD.UW+MEL-24H	0.465116
MOD.UW+MEL-24H	0.306122
MOD.UW+MEL-24H	ND
MOD.UW+MEL-24H	0.576271
MOD.UW+MEL-24H	0.48
MOD.UW+MEL-24H	0.285714
MOD.UW+MEL-24H	ND
MOD.UW+MEL-24H	0.333333
MOD.UW+MEL-24H	ND
MOD.UW+MEL-24H	ND
MOD.UW+GLU-24H	0.471698
MOD.UW+GLU-24H	0.333333
MOD.UW+GLU-24H	0.424242
MOD.UW+GLU-24H	0.37037
MOD.UW+GLU-24H	0.255319
MOD.UW+GLU-24H	0.234375
MOD.UW+GLU-24H	ND
MOD.UW+GLU-24H	ND
MOD.UW+GLU-24H	ND
UW-72H	1.02098
UW-72H	1.75652
UW-72H	1.55725
UW-72H	2
UW-72H	1.69106
UW-72H	0.318182
UW-72H	0.770833
UW-72H	1.18248
UW-72H	0.985714
UW-72H	0.892473
UW-72H	1.11111
UW+MEL-72H	0.6666
UW+MEL-72H	1.77391
UW+MEL-72H	1.16667
UW+MEL-72H	1.68421
UW+MEL-72H	1.32308
UW+MEL-72H	1.26866
UW+MEL-72H	0.433333
UW+MEL-72H	2.07812
UW+MEL-72H	0.489796
UW+MEL-72H	1.27869
UW+GLU-72H	2.42748
UW+GLU-72H	2.47541
UW+GLU-72H	1.38667
UW+GLU-72H	1.18667
UW+GLU-72H	3.21951
UW+GLU-72H	NA
UW+GLU-72H	1.53226
UW+GLU-72H	1.0229
UW+GLU-72H	1.71014
UW+GLU-72H	0.796875
MOD.UW-72H	3.19084
MOD.UW-72H	2.7931
MOD.UW-72H	1.98182
MOD.UW-72H	2.38636
MOD.UW-72H	1.04444
MOD.UW-72H	2.01471
MOD.UW-72H	1.71429
MOD.UW-72H	2.09449
MOD.UW-72H	1.41317
MOD.UW-72H	1.31298
MOD.UW+MEL-72H	0.933333
MOD.UW+MEL-72H	1.29231
MOD.UW+MEL-72H	0.829268
MOD.UW+MEL-72H	0.920354
MOD.UW+MEL-72H	1.34307
MOD.UW+MEL-72H	0.4
MOD.UW+MEL-72H	0.821429
MOD.UW+MEL-72H	0.504348
MOD.UW+MEL-72H	0.627119
MOD.UW+MEL-72H	1.16667
MOD.UW+MEL-72H	0.912
MOD.UW+GLU-72H	2.44444
MOD.UW+GLU-72H	2.36364
MOD.UW+GLU-72H	3.05556
MOD.UW+GLU-72H	2.32692
MOD.UW+GLU-72H	0.962963
MOD.UW+GLU-72H	2.25225
MOD.UW+GLU-72H	2.576
MOD.UW+GLU-72H	1.94595
MOD.UW+GLU-72H	1.2875
MOD.UW+GLU-72H	1.2

## Sheet: Total Protein
Grups	Total protein (mg/g.wet tissue)
UW-2H	0.312925
UW-2H	0.290323
UW-2H	0.177778
UW-2H	NA
UW-2H	0.264151
UW-2H	0.206349
UW-2H	0.352
UW-2H	0.147059
UW-2H	0.220339
UW-2H	NA
UW-10H	NA
UW-10H	0.312925
UW-10H	0.251969
UW-10H	NA
UW-10H	0.268657
UW-10H	0.375
UW-10H	0.878049
UW-10H	0.25641
UW-10H	0.327273
UW-10H	2.7
UW-24H	0.636364
UW-24H	0.492958
UW-24H	0.352
UW-24H	0.509091
UW-24H	0.412698
UW-24H	4.82353
UW-24H	0.252252
UW-24H	0.232877
UW-24H	0.306306
UW-24H	0.32
UW-72H	0.321678
UW-72H	0.5
UW-72H	0.66087
UW-72H	0.645833
UW-72H	0.656489
UW-72H	0.905109
UW-72H	0.597015
UW-72H	0.504065
UW-72H	0.8
UW-72H	0.27957
UW-72H	NA
UW+MEL-2H	0.429752
UW+MEL-2H	0.300752
UW+MEL-2H	0.261682
UW+MEL-2H	0.495868
UW+MEL-2H	0.350515
UW+MEL-2H	0.39604
UW+MEL-2H	0.264463
UW+MEL-2H	0.42623
UW+MEL-2H	0.153846
UW+MEL-2H	0.231579
UW+MEL-10H	0.141844
UW+MEL-10H	0.205128
UW+MEL-10H	0.256881
UW+MEL-10H	0.27907
UW+MEL-10H	0.292683
UW+MEL-10H	0.36
UW+MEL-10H	0.347826
UW+MEL-10H	0.390977
UW+MEL-10H	0.16
UW+MEL-10H	0.417391
UW+MEL-24H	0.360656
UW+MEL-24H	0.210526
UW+MEL-24H	0.375
UW+MEL-24H	0.29703
UW+MEL-24H	0.330709
UW+MEL-24H	0.275862
UW+MEL-24H	0.313433
UW+MEL-24H	0.338462
UW+MEL-24H	0.322034
UW+MEL-24H	0.318182
UW+MEL-72H	0.761194
UW+MEL-72H	0.44
UW+MEL-72H	0.921739
UW+MEL-72H	0.283333
UW+MEL-72H	0.55
UW+MEL-72H	1.01562
UW+MEL-72H	0.877193
UW+MEL-72H	0.676923
UW+MEL-72H	0.489796
UW+MEL-72H	0.655738
UW+GLU-2H	0.278689
UW+GLU-2H	0.356436
UW+GLU-2H	0.231214
UW+GLU-2H	0.275229
UW+GLU-2H	NA
UW+GLU-2H	NA
UW+GLU-2H	0.238532
UW+GLU-2H	0.143791
UW+GLU-2H	0.189781
UW+GLU-2H	0.175182
UW+GLU-10H	0.278481
UW+GLU-10H	0.390244
UW+GLU-10H	0.311475
UW+GLU-10H	0.393701
UW+GLU-10H	0.342857
UW+GLU-10H	0.172662
UW+GLU-10H	0.44
UW+GLU-10H	0.330275
UW+GLU-10H	0.211921
UW+GLU-10H	0.193548
UW+GLU-24H	0.291262
UW+GLU-24H	0.7
UW+GLU-24H	0.429752
UW+GLU-24H	NA
UW+GLU-24H	0.308824
UW+GLU-24H	0.237762
UW+GLU-24H	0.345455
UW+GLU-24H	0.285714
UW+GLU-24H	0.180451
UW+GLU-24H	0.251969
UW+GLU-72H	0.473282
UW+GLU-72H	0.748092
UW+GLU-72H	0.852459
UW+GLU-72H	NA
UW+GLU-72H	0.426667
UW+GLU-72H	0.492754
UW+GLU-72H	0.453333
UW+GLU-72H	0.373984
UW+GLU-72H	0.387097
UW+GLU-72H	0.390625
MOD.UW-2H	0.160428
MOD.UW-2H	0.225564
MOD.UW-2H	0.208955
MOD.UW-2H	0.259542
MOD.UW-2H	0.342466
MOD.UW-2H	0.22807
MOD.UW-2H	0.180556
MOD.UW-2H	0.351145
MOD.UW-2H	0.341463
MOD.UW-2H	NA
MOD.UW-10H	0.225166
MOD.UW-10H	0.285714
MOD.UW-10H	0.625954
MOD.UW-10H	0.375
MOD.UW-10H	0.31405
MOD.UW-10H	0.188406
MOD.UW-10H	0.424779
MOD.UW-10H	0.312925
MOD.UW-10H	0.342857
MOD.UW-10H	0.262774
MOD.UW-24H	0.453125
MOD.UW-24H	0.33871
MOD.UW-24H	0.622951
MOD.UW-24H	0.304
MOD.UW-24H	0.377622
MOD.UW-24H	0.479339
MOD.UW-24H	1.83704
MOD.UW-24H	0.470588
MOD.UW-24H	0.698413
MOD.UW-24H	0.255639
MOD.UW-72H	0.854962
MOD.UW-72H	0.735294
MOD.UW-72H	1.10345
MOD.UW-72H	0.345455
MOD.UW-72H	0.330827
MOD.UW-72H	0.23622
MOD.UW-72H	0.795455
MOD.UW-72H	0.443114
MOD.UW-72H	0.266667
MOD.UW-72H	0.259542
MOD.UW+MEL-2H	0.203704
MOD.UW+MEL-2H	0.247619
MOD.UW+MEL-2H	0.215385
MOD.UW+MEL-2H	0.175439
MOD.UW+MEL-2H	NA
MOD.UW+MEL-2H	NA
MOD.UW+MEL-2H	0.198347
MOD.UW+MEL-2H	NA
MOD.UW+MEL-2H	0.266667
MOD.UW+MEL-2H	NA
MOD.UW+MEL-2H	0.15
MOD.UW+MEL-10H	0.309524
MOD.UW+MEL-10H	0.201835
MOD.UW+MEL-10H	0.313725
MOD.UW+MEL-10H	0.222222
MOD.UW+MEL-10H	0.22449
MOD.UW+MEL-10H	0.311475
MOD.UW+MEL-10H	0.280374
MOD.UW+MEL-10H	0.306452
MOD.UW+MEL-10H	0.252632
MOD.UW+MEL-10H	0.214286
MOD.UW+MEL-24H	0.27907
MOD.UW+MEL-24H	0.266667
MOD.UW+MEL-24H	0.429907
MOD.UW+MEL-24H	0.285714
MOD.UW+MEL-24H	0.254902
MOD.UW+MEL-24H	0.333333
MOD.UW+MEL-24H	0.271186
MOD.UW+MEL-24H	0.60177
MOD.UW+MEL-24H	0.383333
MOD.UW+MEL-24H	0.373333
MOD.UW+MEL-72H	0.339286
MOD.UW+MEL-72H	0.361905
MOD.UW+MEL-72H	0.446154
MOD.UW+MEL-72H	0.365217
MOD.UW+MEL-72H	0.325203
MOD.UW+MEL-72H	0.525424
MOD.UW+MEL-72H	0.424779
MOD.UW+MEL-72H	0.80292
MOD.UW+MEL-72H	0.4
MOD.UW+MEL-72H	0.832
MOD.UW+MEL-72H	0.335484
MOD.UW+GLU-2H	0.179487
MOD.UW+GLU-2H	0.316667
MOD.UW+GLU-2H	0.320611
MOD.UW+GLU-2H	NA
MOD.UW+GLU-2H	0.275229
MOD.UW+GLU-2H	0.267717
MOD.UW+GLU-2H	0.297521
MOD.UW+GLU-2H	0.254545
MOD.UW+GLU-2H	0.288288
MOD.UW+GLU-2H	0.278146
MOD.UW+GLU-10H	0.561404
MOD.UW+GLU-10H	0.510204
MOD.UW+GLU-10H	0.329268
MOD.UW+GLU-10H	2.51163
MOD.UW+GLU-10H	0.518519
MOD.UW+GLU-10H	0.481481
MOD.UW+GLU-10H	0.3125
MOD.UW+GLU-10H	0.192593
MOD.UW+GLU-10H	0.278261
MOD.UW+GLU-10H	0.458015
MOD.UW+GLU-24H	0.45283
MOD.UW+GLU-24H	3.46875
MOD.UW+GLU-24H	0.722222
MOD.UW+GLU-24H	3.28814
MOD.UW+GLU-24H	6.0404
MOD.UW+GLU-24H	0.4
MOD.UW+GLU-24H	0.389262
MOD.UW+GLU-24H	0.410959
MOD.UW+GLU-24H	0.737589
MOD.UW+GLU-72H	0.828829
MOD.UW+GLU-72H	0.968254
MOD.UW+GLU-72H	1.38843
MOD.UW+GLU-72H	0.784
MOD.UW+GLU-72H	1
MOD.UW+GLU-72H	0.990991
MOD.UW+GLU-72H	0.653846
MOD.UW+GLU-72H	0.562963
MOD.UW+GLU-72H	0.75
MOD.UW+GLU-72H	0.485714

## Sheet: Histopathological score
Time (h)	UW	UW-g	UW -m	mUW	mUW-g	mUW-m
2	2	1	0	1	1	0
2	0	2	2	1	1	1
2	2	1	2	1	1	0
2	1	2	0	1	0	0
2	3	2	1	0	0	1
10	5	3	3	1	4	1
10	4		2	2	4	2
10	2	2	2	2	2	1
10	3	5	3	2	1	1
10	3	3	2	1	1	1
24	3	3	4	1	4	1
24	3	4	2	3	1	3
24	5	4	3	1	3	1
24	5	4	2	2	2	1
24	6		4	2	2	2
72	5	5	4	1	5	4
72	2	5	5	3	3	3
72	6	6	4	4	3	2
72	2	2	4	3	1	1
72	6	2	4	3	3	1

## Sheet: GBM-PTBL
Group	GBM	PTBL
UW	263.564	677.308
UW	259.348	876.34
UW	451.648	699.906
UW	224.748	658.076
UW	382.758	587.899
UW-glu	354.522	579.829
UW-glu	245.907	496.461
UW-glu	342.692	446.884
UW-glu	323.622	482.594
UW-glu	246.37	459.876
UW-mel	246.145	393.146
UW-mel	232.165	482.458
UW-mel	235.157	419.737
UW-mel	356.198	512.919
UW-mel	158.756	256.198
modUW	216.872	529.64
modUW	208.345	416.875
modUW	207.48	420.023
modUW	213.522	416.213
modUW	340.654	433.837
modUW-glu	245.713	129.664
modUW-glu	216.872	549.305
modUW-glu	230.456	489.219
modUW-glu	280	350.712
modUW-glu	207.48	362.152
modUW-mel	132	362.152
modUW-mel	145.966	380.236
modUW-mel	156.145	349.321
modUW-mel	176.034	330.456
modUW-mel	231.057	459.679
